# Supplementary material for: Targeted Gene Mutations in the Forest Pathogen Dothistroma septosporum Using CRISPR/Cas9
Source: Plants (Basel). 2022 Apr 8;11(8):1016. doi: 10.3390/plants11081016 (PMC9025729; doi:10.3390/plants11081016)
Supplement: Supplementary file 1 [file plants-11-01016-s001.zip]

Archive with 1 entries (1 files):
- plants-1633383-supplementary.pdf
